# Supplementary material for: Correlations between the structure and the vibrational spectrum of the phosphate group. Implications for the analysis of an important functional group in phosphoproteins
Source: RSC Adv. 2020 Jan 29;10(8):4715–24. doi: 10.1039/c9ra10366j (PMC9049017; doi:10.1039/c9ra10366j)
Supplement: RA-010-C9RA10366J-s002 [file RA-010-C9RA10366J-s002.ods]

## Sheet: Sheet1
					Interactions					Bond lengths / Å						Bond angles / degrees						Wavenumbers / cm-1
Model	Model for	Dielectric constant	Ot...H	Ot2...H	Ot3...H	Ob...H	C=O...H	P...F or P...O	P-Ob	P-Ot1	P-Ot2	P-Ot3	C-Ob	C-Ob-P	Ob-P-Ot1	Ob-P-Ot2	Ob-P-Ot3	Ot1-P-Ot2	Ot1-P-Ot3	Ot2-P-Ot3	Asym1	Asym2	Sym	Fundamental
AcP	Water	78.39							1.7648	1.5124	1.5127	1.5150	1.3186	126.98	104.58	104.54	98.65	116.12	114.99	114.97	1138.80	1130.28	974.76	1083.91
AcP+1H2O	Water	78.39				2.000 H2O			1.7813	1.5109	1.5110	1.5124	1.3239	126.03	104.31	104.35	98.03	116.31	115.31	115.23	1145.42	1141.48	978.00	1091.09
AcP+1H2O	Water	78.39			2.500 H2O				1.7628	1.5122	1.5131	1.5147	1.3196	127.13	104.58	104.51	98.76	116.09	115.00	114.94	1136.81	1129.05	973.15	1082.30
AcP+1H2O		78.39		1.792 H2O b	1.780 H2O b			2.500 H2O b	1.7904	1.5043	1.5191	1.5226	1.3139	127.33	102.59	101.61	95.82	118.19	116.86	116.02	1156.23	1112.22	953.29	1077.44
AcP+1HF	Water	78.39					2.500 HF		1.7661	1.5122	1.5123	1.5147	1.3174	127.03	104.52	104.54	98.66	116.13	115.02	114.99	1140.11	1131.59	975.70	1085.10
AcP+1HF		78.39			2.661 HF b	1.500 Hfb			1.8348	1.5061	1.5064	1.5077	1.3353	125.24	103.23	103.03	97.24	117.04	115.97	115.97	1164.96	1163.02	979.39	1105.89
AcP+1HF		78.39			1.648 HF b	2.000 HF b			1.7469	1.5071	1.5071	1.5263	1.3235	127.19	106.35	106.32	93.98	116.69	115.00	114.99	1161.47	1122.84	975.28	1089.49
AcP+1HF		78.39			1.485 HF b	2.500 HF b			1.7392	1.5067	1.5068	1.5304	1.3241	126.23	106.10	106.03	96.87	116.94	114.05	114.04	1163.64	1103.60	972.65	1082.90
AcP+1HF		78.39				1.500 HF			1.7965	1.5059	1.5061	1.5175	1.3286	126.91	105.27	105.10	93.77	116.87	115.75	115.82	1166.20	1140.79	978.75	1098.39
AcP+1HF		78.39						2.500 HF	1.8345	1.5081	1.5082	1.5110	1.3062	127.58	101.27	101.33	95.81	118.37	116.81	116.81	1158.56	1147.41	969.05	1095.12
AcP+1HF		78.39			1.466 HF b			2.500 HF b	1.7715	1.5035	1.5057	1.5342	1.3184	127.23	103.77	98.09	101.05	117.38	116.64	115.34	1172.18	1111.74	956.10	1083.84
AcP+1HF		78.39			1.500 HF				1.7365	1.5068	1.5086	1.5303	1.3260	127.17	105.86	99.83	102.91	116.07	115.15	114.30	1159.40	1082.15	1008.89	1085.22
AcP+1HF	Water	78.39			2.500 HF				1.7634	1.5113	1.5131	1.5158	1.3195	127.20	104.69	98.72	104.06	115.27	115.96	115.09	1128.73	1140.14	972.12	1083.05
AcP+2H2O		78.39	2.076 H2O 1b	1.717 H2O 2b	1.811 H2O 1b 3.381 H2O 2b				1.7306	1.5125	1.5172	1.5174	1.3262	127.44	105.42	104.36	99.62	115.88	114.31	114.73	1116.59	1131.55	966.61	1074.17
AcP+3H2O		78.39	1.859 H2O 1b	1.789 H2O 2b	1.500 H2O 3	2.000 H2O 2b	1.500 H2O 1b		1.7835	1.5071	1.5095	1.5141	1.3162	127.76	105.02	98.91	103.19	115.58	115.50	115.51	1130.24	1153.85	982.36	1091.46
AcP+3H2O		4.00	1.779 H2O 1b	1.804 H2O 2b	1.500 H2O 3	2.000 H2O 2b	1.800 H2O 1b		1.8023	1.5062	1.5085	1.5130	1.3133	128.33	104.21	98.53	102.98	115.91	116.13	115.50	1163.82	1143.19	979.57	1098.62
AcP+3H2O		78.39	2.477 H2O 1b 2.803 H2O 1b	1.746 H2O 2b	1.500 H2O 3	2.000 H2O 1	1.800 H2O 2b		1.7670	1.5035	1.5119	1.5187	1.3216	128.60	98.56	105.00	103.77	115.77	116.01	114.69	1164.24	1118.58	976.74	1089.45
AcP+3HF	AcP-E2P 3	4.00	3.400 HF 1b	2.908 HF 1b 1.329 HF 2	1.519 HF 3	1.600 HF 1b (not frozen)			1.7613	1.4889	1.5183	1.5192	1.3038	128.14	104.74	104.67	97.99	115.94	117.61	112.79	1053.76	1198.19	986.39	1083.06
AcP+3HF	AcP-E2P 2	4.00		1.488 HF 1	1.482 HF 2	1.614 HF 3			1.7698	1.4954	1.5144	1.5162	1.2995	127.48	103.76	103.75	98.63	116.67	116.88	113.68	1197.04	1130.04	991.72	1109.57
AcP+3HF	AcP-E2P 1	4.00	3.041 HF 1b	1.661 HF 2b	2.965 HF 1b 1.500 HF 3	2.000 HF 2b	1.800 HF 1b		1.7694	1.4966	1.5158	1.5166	1.3058	127.48	105.73	93.89	104.49	117.34	115.71	115.51	1194.34	1137.02	982.76	1108.31
AcP+5H2O		78.39	1.850 H2O 1b	2.145 H2O 1b 1.847 H2O 2b	1.995 H2O 2b 1.703 H2O 3b	2.997 H2O 3b 3.439 H2O 3b	1.827 H2O 4		1.7372	1.5109	1.5169	1.5179	1.3215	129.83	105.16	105.12	99.13	115.24	115.59	114.09	1133.22	1111.48	958.15	1070.46
AcP+6H2O		78.39	1.882 H2O 1b	2.194 H2O 1b 1.880 H2O 2b	2.013 H2O 2b 1.673 H2O 3b	3.020 H2O 3b 3.467 H2O 3b	1.837 H2O 4		1.7418	1.5109	1.5154	1.5193	1.3187	129.37	104.85	104.97	99.14	115.52	115.53	114.21	1136.82	1115.67	951.82	1071.30
MP		78.39							1.6739	1.5248	1.5260	1.5264	1.4171	118.74	101.55	106.23	106.26	114.07	114.01	113.34	1081.91	1092.71	960.29	1046.69
MP+1HF		78.39			1.458 HF				1.6649	1.5190	1.5192	1.5371	1.4206	118.59	106.81	106.95	101.05	114.44	113.84	112.43	1070.75	1112.96	963.70	1051.02
MP+3H2O		78.39	1.647 H2O 1	1.657 H2O 2	1.645 H2O 3				1.6572	1.5221	1.5235	1.5276	1.4213	119.04	101.73	106.55	106.85	114.22	113.78	112.55	1096.91	1077.41	975.19	1051.19
MP+4H2O		78.39	1.657 H2O 1	1.668 H2O 2	1.669 H2O 3	1.820 H2O 4			1.6683	1.5178	1.5217	1.5251	1.4275	119.09	101.63	106.28	106.43	114.25	114.09	112.86	1109.17	1086.88	977.78	1059.50
TP		78.39							1.7163	1.5183	1.5184	1.5186	1.3537	126.67	99.94	105.55	105.12	114.70	114.71	114.65	1113.78	1115.64	970.03	1068.66
TP+2H2O		78.39		1.653 H2O 1	1.662 H2O 2				1.6992	1.5117	1.5217	1.5232	1.3568	126.67	106.27	100.16	104.75	115.20	114.99	113.39	1093.06	1126.32	972.26	1065.94
TP+3H2O		78.39	1.679 H2O 1	1.672 H2O 2	1.679 H2O 3				1.6933	1.5154	1.5156	1.5159	1.3593	126.83	105.71	100.35	106.21	114.50	114.22	114.06	1119.03	1123.09	1001.11	1082.56
TP+3H2O		78.39	1.800 H2O 1	1.776 H2O 2b	1.500 H2O 3	2.000 H2O 2b			1.7064	1.5147	1.5171	1.5226	1.3631	126.51	105.19	100.57	105.54	115.36	114.90	113.26	1099.69	1124.17	977.76	1069.13
TP+3H2O		78.39	1.800 H2O 1	1.672 H2O 2b	1.500 H2O 3	2.835 H2O 2b			1.6884	1.5159	1.5205	1.5215	1.3611	126.96	105.87	100.48	106.51	114.67	114.28	113.37	1114.67	1097.72	979.70	1065.72
TP+3H2O		78.39	1.775 H2O 1b	1.500 H2O 2	1.826 H2O 1b 1.774 H2O 3b	2.000 H2O 3b		2.500 H2O 1b	1.7348	1.5171	1.5186	1.5254	1.3568	126.24	102.82	102.78	97.58	116.81	116.64	115.74	1097.96	1119.92	949.13	1058.39
TP+3HF		78.39	1.800 HF 1	1.535 HF 2b	1.500 HF 3	2.000 HF 2b			1.6677	1.5142	1.5218	1.5241	1.3644	127.53	107.37	95.92	107.45	115.95	114.33	113.58	1095.35	1136.84	977.32	1071.97
TP+4H2O		78.39	1.648 H2O 1 2.914 H2O 2b	1.678 H2O 2b	1.685 H2O 3	1.902 H2O 2b			1.6990	1.5152	1.5154	1.5162	1.3689	125.70	100.35	104.75	106.33	114.87	113.74	114.82	1124.12	1116.45	993.59	1079.71
AcP: acetyl phosphate			Distances between interacting atoms are given
MP: methyl phosphate			Distances over 3.5 Å are ignored if not frozen
TP: p-tolyl phosphate			Ot: terminal oxygen, Ob: bridging oxygen
			b behind interacting molecules means bridging, i.e. involved in more than one interaction
			Bold italic print indicates frozen distance in the energy minimisation
